# Supplementary material for: The role of urban trees in reducing land surface temperatures in European cities
Source: Nat Commun. 2021 Nov 23;12:6763. doi: 10.1038/s41467-021-26768-w (PMC8611034; doi:10.1038/s41467-021-26768-w)
Supplement: Supplementary file 3 — Supplementary data 1 [file 41467_2021_26768_MOESM3_ESM.xlsx]

## Sheet: Sheet1
City	Country	LAT	LON	Number of observations (LANDSAT)	Number of observations
					(ASTER)
ADANA_MERSIN	Turkey	34.99	36.91	294	578
ADIYAMAN	Turkey	38.26	37.76	382	120
AKCAKALE	Turkey	38.95	36.71	409	58
AKSARAY	Turkey	34.01	38.37	278	443
ALBACETE	Spain	-1.89	38.96	407	164
ALBI	France	2.16	43.91	337	189
AMSTERDAM	Netherlands	4.85	52.38	451	478
ANCONA	Italy	13.49	43.57	461	110
ANKARA	Turkey	32.79	39.95	327	147
ANTALYA	Turkey	30.73	36.92	357	83
ARHUS	Denmark	10.16	56.16	374	273
ATHINA /ATHENS	Greece	23.76	38.00	447	236
AUGSBURG	Germany	10.89	48.35	344	166
BACAU	Romania	26.92	46.56	709	34
BAIA_MARE	Romania	23.61	47.74	258	79
BALIKESIR	Turkey	27.90	39.65	623	133
BANJA_LUKA	Bosnia and Herzegovina	17.19	44.79	362	84
BANSKA_BYSTRICA	Slovakia	19.13	48.74	207	60
BARCELONA	Spain	2.13	41.45	725	335
BARI	Italy	16.85	41.10	387	63
BASEL	Switzerland	7.60	47.52	461	126
BAYONNE	France	-1.51	43.48	278	92
BEOGRAD / BELGRADE	Republic of Serbia	20.46	44.80	379	85
BERGEN	Norway	5.39	60.36	321	190
BERLIN	Germany	13.40	52.50	452	796
BERN	Switzerland	7.43	46.94	364	180
BIALYSTOK	Poland	23.16	53.13	311	149
BINGOL	Turkey	40.51	38.89	321	46
BISTRITA	Romania	24.50	47.14	397	61
BLAGOEVGRAD	Bulgaria	23.09	42.01	332	152
BOLZANO	Italy	11.35	46.49	577	170
BONN	Germany	7.11	50.71	336	190
BORDEAUX	France	-0.63	44.88	230	179
BOTOSANI	Romania	26.68	47.74	259	53
BOURGES	France	2.38	47.06	324	341
BOURNEMOUTH	United Kingdom	-1.86	50.74	366	99
BRASOV	Romania	25.58	45.64	313	86
BRAUNSCHWEIG, SALZGITTER, WOLFSBURG	Germany	10.46	52.21	390	250
BREMERHAVEN	Germany	8.59	53.54	387	235
BRNO	Czech Republic	16.59	49.21	334	132
BUCURESTI /BUCHAREST	Romania	26.09	44.44	454	94
BUDAPEST	Hungary	19.11	47.48	340	236
BURGOS	Spain	-3.68	42.35	568	116
CACAK	Republic of Serbia	20.34	43.89	411	55
CACERES	Spain	-6.45	39.37	563	121
CAEN	France	-0.35	49.20	248	168
CAMPOBASSO	Italy	14.66	41.57	347	106
CANAKKALE	Turkey	26.42	40.14	368	132
CASTELLON DE LA PLANA	Spain	-0.04	40.00	491	242
CATANIA	Italy	15.04	37.44	345	704
CELLE	Germany	10.09	52.64	220	171
CEYLANPINAR	Turkey	40.05	36.84	426	114
CHARLEROI	Belgium	4.43	50.42	198	431
CHERBOURG	France	-1.62	49.63	366	99
CIUDAD_REAL	Spain	-3.97	38.97	335	91
CLERMONT_FERRAND	France	3.09	45.77	337	446
COIMBRA	Portugal	-8.45	40.22	293	67
COMPIEGNE	France	2.84	49.39	394	139
CORDOBA	Spain	-4.70	37.85	232	189
CORUM	Turkey	34.94	40.54	274	149
CORUNA_A	Spain	-8.42	43.35	290	46
COSENZA	Italy	16.27	39.28	411	82
DEBRECEN	Hungary	21.67	47.53	273	108
DENIZLI	Turkey	29.08	37.79	365	63
DIJON	France	5.05	47.31	232	533
DIYARBAKIR	Turkey	40.19	37.94	299	131
DOBRICH	Bulgaria	27.80	43.58	460	97
DRESDEN	Germany	13.78	51.07	357	438
DUBLIN	Ireland	-6.28	53.39	78	281
EDIRNE	Turkey	26.57	41.67	440	96
EINDHOVEN	Netherlands	5.46	51.45	328	338
ELAZIG	Turkey	39.24	38.65	349	153
ELBASAN	Albania	20.07	41.11	643	73
ELBISTAN	Turkey	37.20	38.20	378	153
ELCHE_ELX	Spain	-0.66	38.25	936	133
ERCIS	Turkey	43.35	39.03	320	405
EREGLI	Turkey	34.05	37.52	312	617
ERFURT	Germany	11.02	50.98	332	263
ESKISEHIR	Turkey	30.54	39.76	645	106
EVREUX	France	1.15	49.02	305	123
EXETER	United Kingdom	-3.51	50.72	372	146
FARO	Portugal	-7.92	37.06	340	63
FERRARA	Italy	11.65	44.82	271	226
FOCSANI	Romania	27.20	45.70	288	44
FOGGIA	Italy	15.58	41.46	468	90
FRANKFURT AM MAIN	Germany	8.64	50.12	256	299
FREIBURG IM BREISGAU	Germany	7.82	47.99	291	253
FULDA	Germany	9.65	50.56	333	141
GALATI	Romania	28.08	45.49	727	60
GALWAY	Ireland	-9.05	53.28	264	137
GAZIANTEP	Turkey	37.38	37.05	376	224
GDANSK	Poland	18.63	54.36	324	126
GENEVE	Switzerland	6.14	46.19	280	91
GLASGOW	United Kingdom	-4.25	55.86	236	262
GORLITZ	Germany	14.97	51.14	422	343
GORZOW WIELKOPOLSKI	Poland	15.22	52.73	317	184
GRANADA	Spain	-3.59	37.19	357	122
GRENOBLE	France	5.69	45.15	309	156
GYOR	Hungary	17.66	47.68	426	125
HALLE AN DER SAALE	Germany	11.97	51.48	343	190
HEILBRONN	Germany	9.18	49.15	400	127
HELSINGBORG	Sweden	12.79	56.07	289	101
HELSINKI	Finland	24.85	60.26	281	172
HILDESHEIM	Germany	9.94	52.14	207	128
HUELVA	Spain	-6.93	37.27	486	131
IASI	Romania	27.59	47.16	419	72
INGOLSTADT	Germany	11.40	48.76	198	271
INNSBRUCK	Austria	11.38	47.29	445	315
IOANNINA	Greece	20.83	39.65	308	119
IRAKLEIO	Greece	25.12	35.28	833	173
ISPARTA	Turkey	30.46	37.76	476	146
ISTANBUL	Turkey	29.14	40.96	408	649
IZMIR	Turkey	27.19	38.42	801	295
JELGAVA	Latvia	23.72	56.65	442	89
JONKOPING	Sweden	14.19	57.77	441	143
JYVASKYLA	Finland	25.64	62.15	322	197
KADIRLI	Turkey	35.96	37.41	394	303
KAHRAMANMARAS	Turkey	36.91	37.54	337	222
KARABUK	Turkey	32.64	41.20	740	55
KARAMAN	Turkey	33.22	37.18	492	421
KARS	Turkey	43.09	40.59	398	299
KASSEL	Germany	9.46	51.31	214	169
KASTAMONU	Turkey	33.78	41.40	297	66
KATOWICE	Poland	19.04	50.27	361	193
KAUNAS	Lithuania	23.93	54.90	290	98
KAYSERI	Turkey	35.52	38.74	414	390
KEMPTEN_ALLGAU	Germany	10.31	47.74	429	182
KIELCE	Poland	20.61	50.86	434	128
KINGSTON UPON HULL	United Kingdom	-0.33	53.76	298	182
KONYA	Turkey	32.50	37.87	349	273
KOSZALIN	Poland	16.21	54.20	314	162
KRAKOW	Poland	19.99	50.05	361	142
KRALJEVO	Republic of Serbia	20.67	43.72	275	67
KRISTIANSAND	Norway	8.03	58.19	264	97
KUOPIO	Finland	27.65	62.84	169	165
KUTAHYA	Turkey	29.99	39.42	252	104
LAHTI	Finland	25.68	60.98	333	100
LANDSHUT	Germany	12.16	48.54	367	153
LARISA	Greece	22.41	39.64	454	140
LECCE	Italy	18.18	40.40	357	57
LEEDS	United Kingdom	-1.51	53.83	274	188
LEFKOSIA	Cyprus	33.38	35.14	345	153
LEIPZIG	Germany	12.37	51.34	225	270
LEMESOS	Cyprus	33.07	34.72	357	145
LEON	Spain	-5.58	42.59	620	97
LESKOVAC	Republic of Serbia	21.93	43.00	256	100
LIEPAJA	Latvia	21.04	56.54	493	145
LIMOGES	France	1.25	45.85	218	200
LINKOPING	Sweden	15.60	58.37	406	147
LINZ	Austria	14.32	48.28	311	339
LISBOA / LISBON	Portugal	-9.20	38.73	265	152
LJUBLJANA	Slovenia	14.56	46.05	459	121
LLEIDA	Spain	0.58	41.63	478	200
LONDON	United Kingdom	-0.11	51.50	315	346
LUNEBURG	Germany	10.42	53.24	342	200
LUXEMBOURG	Luxembourg	6.13	49.61	435	580
LYON	France	4.86	45.76	433	299
MADRID	Spain	-3.70	40.47	342	362
MAGDEBURG	Germany	11.64	52.12	340	295
MALAGA	Spain	-4.42	36.77	447	135
MALATYA	Turkey	38.28	38.35	641	115
MALMO	Sweden	13.02	55.57	308	144
MANAVGAT	Turkey	31.43	36.79	617	113
MANCHESTER	United Kingdom	-2.28	53.52	179	180
MANNHEIM, LUDWIGSHAFEN	Germany	8.42	49.51	473	201
MARIBOR	Slovenia	15.63	46.56	440	122
MARSEILLE	France	5.42	43.31	379	271
MILANO / MILAN	Italy	9.21	45.48	773	238
MITROVICE	Kosovo	20.85	42.88	438	93
MONTPELLIER	France	3.86	43.62	297	244
MOSTAR	Bosnia and Herzegovina	17.80	43.34	517	78
MUNCHEN / MUNICH	Germany	11.55	48.15	273	315
MURCIA	Spain	-1.11	37.92	368	200
MUS	Turkey	41.50	38.75	690	253
NANTES	France	-1.59	47.22	244	164
NAPOLI / NAPLES	Italy	14.31	40.87	664	488
NICE	France	7.23	43.81	764	295
NIGDE	Turkey	34.68	37.97	718	367
NIS	Republic of Serbia	21.90	43.32	274	128
NIZIP	Turkey	37.79	37.01	629	130
NORRKOPING	Sweden	16.29	58.60	408	136
NOVI_SAD	Republic of Serbia	19.79	45.26	819	105
NURNBERG	Germany	11.08	49.44	642	328
NYIREGYHAZA	Hungary	21.71	47.94	554	96
ODEMIS	Turkey	27.97	38.23	690	191
OFFENBURG	Germany	7.94	48.48	480	183
ORDU	Turkey	38.02	40.96	350	151
OSLO	Norway	10.74	59.98	495	176
OSTROW WIELKOPOLSKI	Poland	17.81	51.65	348	69
OULU	Finland	26.15	65.04	380	257
OURENSE	Spain	-7.89	42.35	273	57
OVIEDO	Spain	-5.87	43.35	251	92
PALERMO	Italy	13.33	38.13	795	196
PALMA DE MALLORCA	Spain	2.72	39.56	714	216
PARMA	Italy	10.33	44.79	302	234
PASSAU	Germany	13.42	48.58	375	273
PATRA	Greece	21.81	38.21	591	71
PAU	France	-0.37	43.28	440	156
PECS	Hungary	18.24	46.09	192	108
PERPIGNAN	France	2.85	42.75	701	291
PERUGIA	Italy	12.40	43.14	309	248
PESARO	Italy	12.86	43.89	534	119
PIOTRKOW TRYBUNALSKI	Poland	19.71	51.41	412	111
PLAUEN	Germany	12.14	50.50	201	206
PLOVDIV	Bulgaria	24.74	42.14	292	178
PODGORICA	Montenegro	19.26	42.44	856	78
POLATLI	Turkey	32.14	39.57	914	149
PORTO	Portugal	-8.56	41.13	403	0
POTENZA	Italy	15.81	40.66	612	130
POZNAN	Poland	16.92	52.41	446	173
PRAHA / PRAGUE	Czech Republic	14.47	50.07	357	489
PRATO	Italy	11.08	43.88	543	136
PRISTINA	Kosovo	21.16	42.66	617	143
PRIZREN	Kosovo	20.72	42.22	904	100
RAVENNA	Italy	12.19	44.41	466	227
REGENSBURG	Germany	12.11	49.01	459	243
REGGIO_DI_CALABRIA	Italy	15.72	38.11	418	227
REGGIO_NELL_EMILIA	Italy	10.63	44.70	426	124
REIMS	France	4.04	49.26	213	449
RENNES	France	-1.69	48.10	621	195
ROANNE	France	4.06	46.05	202	2137
ROMA / ROME	Italy	12.46	41.89	439	246
ROTTERDAM	Netherlands	4.36	51.91	441	468
RZESZOW	Poland	22.00	50.02	392	264
SAINT_ETIENNE	France	4.47	45.47	419	144
SALAMANCA	Spain	-5.68	40.96	233	251
SALIHLI	Turkey	28.14	38.48	775	99
SALZBURG	Austria	13.05	47.80	337	258
SANLIURFA	Turkey	38.80	37.16	544	267
SANTANDER	Spain	-3.83	43.46	598	205
SARAJEVO	Bosnia and Herzegovina	18.35	43.85	354	80
SASSARI	Italy	8.36	40.74	556	113
SCHWEINFURT	Germany	10.22	50.05	241	123
SCHWERIN	Germany	11.42	53.62	348	223
SEVILLA	Spain	-5.96	37.39	345	323
SHEFFIELD	United Kingdom	-1.55	53.40	323	225
SIBIU	Romania	24.14	45.80	269	127
SIEDLCE	Poland	22.27	52.17	299	90
SIEGEN	Germany	8.01	50.88	188	114
SIVAS	Turkey	37.03	39.75	311	262
SIVEREK	Turkey	39.32	37.75	644	186
SKOPJE	Macedonia	21.46	42.02	541	136
SOFIA	Bulgaria	23.36	42.71	266	148
STARA_ZAGORA	Bulgaria	25.62	42.43	280	307
STAVANGER	Norway	5.71	58.96	699	93
STOCKHOLM	Sweden	18.07	59.22	333	137
STUTTGART	Germany	9.17	48.77	593	246
SURUC	Turkey	38.42	36.98	375	247
SWANSEA	United Kingdom	-4.05	51.64	360	97
SZCZECIN	Poland	14.61	53.43	283	106
SZEKESFEHERVAR	Hungary	18.44	47.19	355	161
TALLINN	Estonia	24.74	59.43	313	150
TARANTO	Italy	17.30	40.46	494	190
TARGU_JIU	Romania	23.29	45.04	629	88
TARNOW	Poland	20.97	50.02	423	64
THESSALONIKI	Greece	22.95	40.62	430	79
TOKAT	Turkey	36.52	40.34	499	159
TORUN	Poland	18.62	53.02	290	145
TOULOUSE	France	1.41	43.63	319	120
TOURS	France	0.61	47.37	529	434
TRENTO	Italy	11.11	46.06	363	140
TROMSO	Norway	19.08	69.64	447	192
TROYES	France	4.07	48.28	338	275
TULCEA	Romania	28.82	45.15	572	382
TUZLA	Bosnia and Herzegovina	18.67	44.54	320	77
UDINE	Italy	13.25	46.06	494	93
ULM	Germany	9.95	48.39	439	181
UMEA	Sweden	20.21	63.93	197	197
UPPSALA	Sweden	17.72	59.95	223	285
USAK	Turkey	29.41	38.67	314	157
USTI_NAD_LABEM	Czech Republic	14.04	50.66	403	202
VALENCIA	Spain	-0.36	39.42	319	180
VALJEVO	Republic of Serbia	19.90	44.28	937	203
VALLETTA	Malta	14.50	35.89	516	64
VAN	Turkey	43.38	38.51	389	304
VARNA	Bulgaria	27.92	43.20	325	343
VASTERAS	Sweden	16.55	59.65	474	134
VIDIN	Bulgaria	22.86	44.00	245	97
VIGO	Spain	-8.72	42.20	598	63
VILLINGEN_SCHWENNINGEN	Germany	8.45	48.06	519	57
VIRANSEHIR	Turkey	39.76	37.23	490	138
VISEU	Portugal	-7.91	40.69	398	127
VITORIA_GASTEIZ	Spain	-2.69	42.85	439	51
VRANJE	Republic of Serbia	21.89	42.55	274	98
WARSZAWA / WARSAW	Poland	21.05	52.23	392	116
WEST MIDLANDS URBAN AREA	United Kingdom	-1.92	52.50	595	292
WETZLAR	Germany	8.51	50.57	366	164
WIEN / VIENNA	Austria	16.38	48.21	268	143
YAMBOL	Bulgaria	26.49	42.48	667	266
YOZGAT	Turkey	34.80	39.82	429	133
ZAMORA	Spain	-5.81	41.52	220	195
ZARAGOZA	Spain	-0.93	41.68	408	55
ZIELONA_GORA	Poland	15.51	51.94	462	226
ZURICH	Switzerland	8.54	47.39	316	270
